# Supplementary material for: High Genetic Diversity of Carbapenem-Resistant Acinetobacter baumannii Isolates Recovered in Nigerian Hospitals in 2016 to 2020
Source: mSphere. 2023 Apr 17;8(3):e00098-23. doi: 10.1128/msphere.00098-23 (PMC10286719; doi:10.1128/msphere.00098-23)
Supplement: TABLE S2 [file msphere.00098-23-s0004.xlsx]

## Sheet: Table S2
id	Species	AMINOGLYCOSIDE	CARBAPENEM	CEPHALOSPORIN	CHLORAMPHENICOL	EFFLUX	MACROLIDE	QUINOLONE	RIFAMYCIN	SULFONAMIDE	TETRACYCLINE	BLEOMYCIN	BETA-LACTAM	TRIMETHOPRIM	CHLORAMPHENICOL/FLORFENICOL	STREPTOTHRICIN	FOSFOMYCIN	LINCOSAMIDE
G18501059	Acinetobacter baumannii	ant(3'')-IIa,armA,aph(3'')-Ib,aph(6)-Id,aac(6')-Ian,aac(3)-IIe	blaOXA-23	blaPER-7	cmlA5	adeS_H189Y	msr(E),mph(E)	parC_S84L,gyrA_S81L	arr-2	sul1,sul1,sul2	tet(B)
G18503416	Acinetobacter baumannii	ant(2'')-Ia,aph(3')-VI,ant(3'')-IIa	blaNDM-1				mph(E),msr(E)	gyrA_S81L,parC_S84L		sul2		ble
G18581010	Acinetobacter baumannii	ant(3'')-IIa
G18581021	Acinetobacter baumannii	ant(2'')-Ia,aph(3')-VI,ant(3'')-IIa	blaNDM-1				mph(E),msr(E)	gyrA_S81L,parC_S84L		sul2		ble
G18581026	Acinetobacter baumannii	ant(3'')-IIa,aph(3'')-Ib,aph(6)-Id,aadA1,aac(3)-Ia,aph(3')-Ia	blaOXA-23					parC_S84L,gyrA_S81L		sul1,sul2	tet(B)		blaTEM-1
G18581027	Acinetobacter baumannii	ant(3'')-IIa,ant(2'')-Ia,aph(3')-VI	blaNDM-1				msr(E),mph(E)	parC_S84L,gyrA_S81L		sul2		ble
G18581032	Acinetobacter baumannii	ant(3'')-IIa,ant(2'')-Ia						gyrA_S81L,parC_S84L			tet(39)		blaCARB-16
G18581033	Acinetobacter baumannii	ant(3'')-IIa,aph(6)-Id,aph(3'')-Ib,aac(3)-Ia,aadA1,aph(3')-Ia	blaOXA-23					parC_S84L,gyrA_S81L		sul1,sul2	tet(B)		blaTEM-1
G18581034	Acinetobacter baumannii	ant(3'')-IIa,aph(6)-Id,aph(3'')-Ib,aac(3)-Ia,aadA1,aph(3')-Ia	blaOXA-23					parC_S84L,gyrA_S81L		sul1,sul2	tet(B)		blaTEM-1
G18581037	Acinetobacter baumannii	ant(3'')-IIa,aph(3'')-Ib,aph(6)-Id,aac(3)-Ia,aadA1,aph(3')-Ia	blaOXA-23					parC_S84L,gyrA_S81L		sul1,sul2	tet(B)		blaTEM-1
G18581038	Acinetobacter baumannii	ant(3'')-IIa,aph(6)-Id,aph(3'')-Ib,aac(3)-Ia,aadA1,aph(3')-Ia	blaOXA-23					parC_S84L,gyrA_S81L		sul1,sul2	tet(B)		blaTEM-1
G18581040	Acinetobacter baumannii	aph(3'')-Ib,aph(6)-Id,ant(3'')-IIa,aadA1,aac(3)-Ia,aph(3')-Ia	blaOXA-23					parC_S84L,gyrA_S81L		sul1,sul2	tet(B)		blaTEM-1
G18581042	Acinetobacter baumannii	aph(6)-Id,aph(3'')-Ib,aph(3')-Ia,ant(2'')-Ia,ant(3'')-IIa	blaOXA-58-like			adeS_R152K	mph(E),msr(E)	parC_S84L,gyrA_S81L		sul2	tet(39)		blaMCA	dfrA20
G18581045	Acinetobacter baumannii	ant(3'')-IIa,aph(6)-Id,aph(3'')-Ib,aadA1,aac(3)-Ia,aph(3')-Ia	blaOXA-23					parC_S84L,gyrA_S81L		sul1,sul2	tet(B)		blaTEM-1
G18581047	Acinetobacter baumannii	ant(3'')-IIa,aph(3'')-Ib,aph(6)-Id,aadA1,aac(3)-Ia,aph(3')-Ia	blaOXA-23					parC_S84L,gyrA_S81L		sul1,sul2	tet(B)		blaTEM-1
G18581049	Acinetobacter baumannii	ant(3'')-IIa,ant(2'')-Ia,aph(3')-VI	blaNDM-1				mph(E),msr(E)	parC_S84L,gyrA_S81L		sul2		ble			floR
G18581065	Acinetobacter baumannii	ant(2'')-Ia,aph(3')-VI,ant(3'')-IIa	blaNDM-1				msr(E),mph(E)	gyrA_S81L,parC_S84L		sul2		ble
G18581066	Acinetobacter baumannii	ant(3'')-IIa,aph(6)-Id,aph(3'')-Ib,aadA1,aac(3)-Ia,aph(3')-Ia	blaOXA-23					parC_S84L,gyrA_S81L		sul1,sul2	tet(B)		blaTEM-1
G18581067	Acinetobacter baumannii	ant(2'')-Ia,aph(3')-VI,ant(3'')-IIa	blaNDM-1				msr(E),mph(E)	gyrA_S81L,parC_S84L		sul2		ble
G18581070	Acinetobacter baumannii	ant(3'')-IIa,aac(3)-Ia,aph(3')-Ia,aph(3'')-Ib,aph(3')-VIa,aph(6)-Id,aadA1	blaNDM-1,blaOXA-23					gyrA_S81L		sul2,sul1	tet(B)	ble		dfrA1		sat2
G18581071	Acinetobacter baumannii	aph(6)-Id,aph(3'')-Ib,armA,aac(3)-IIe,aac(6')-Ian,ant(3'')-IIa	blaOXA-23	blaPER-7	cmlA5	adeS_H189Y	mph(E),msr(E)	gyrA_S81L,parC_S84L	arr-2	sul1,sul2	tet(B)
G18584098	Acinetobacter baumannii	ant(3'')-IIa,aac(3)-Ia,aadA1,aph(3')-Ia	blaOXA-23		catA1			gyrA_S81L,parC_S84L		sul1	tet(A)		blaTEM-1
G18584099	Acinetobacter baumannii	ant(3'')-IIa,ant(2'')-Ia,aph(3'')-Ib,aph(6)-Id	blaOXA-58-like,blaNDM-1				msr(E),mph(E)	gyrA_S81L,parC_S84L		sul2	tet(39)	ble	blaCARB-16	dfrA1	floR
G18584108	Acinetobacter baumannii	ant(3'')-IIa,ant(2'')-Ia,aph(3')-VI	blaNDM-1				mph(E),msr(E)	parC_S84L,gyrA_S81L		sul2		ble			floR
G18584110	Acinetobacter baumannii	ant(2'')-Ia,aph(3')-VI,ant(3'')-IIa	blaNDM-1				msr(E),mph(E)	gyrA_S81L,parC_S84L		sul2		ble
G20500001	Acinetobacter baumannii	ant(3'')-IIa
G20500002	Acinetobacter baumannii	ant(3'')-IIa,aac(3)-Ia,aadA1,aph(3')-VIa	blaOXA-23					gyrA_S81L,parC_S84L		sul1,sul1
G20500006	Acinetobacter baumannii	ant(3'')-IIa,aph(3')-Ia,ant(2'')-Ia,aph(6)-Id,aph(3'')-Ib	blaOXA-58-like				mph(E),msr(E)	parC_S84L,gyrA_S81L		sul2	tet(39)			dfrA20
G20500007	Acinetobacter baumannii	ant(3'')-IIa,aac(3)-Ia,aadA1,aph(3')-VIa	blaOXA-23					gyrA_S81L,parC_S84L		sul1,sul1
G20500008	Acinetobacter baumannii	ant(3'')-IIa,ant(2'')-Ia						parC_S84L,gyrA_S81L		sul2	tet(39)		blaCARB-16
G20500009	Acinetobacter baumannii	ant(3'')-IIa,aph(3'')-Ib,aph(6)-Id,armA,aph(3')-VIa	blaNDM-1,blaOXA-23		cmlA5		mph(E),msr(E)	gyrA_S81L,parC_S84L	arr-2	sul2,sul1		ble
G20500010	Acinetobacter baumannii	ant(3'')-IIa,aph(3'')-Ib,aph(6)-Id,armA,aph(3')-VIa	blaNDM-1,blaOXA-23		cmlA5		msr(E),mph(E)	gyrA_S81L,parC_S84L	arr-2	sul2,sul1		ble
G20500011	Acinetobacter baumannii	ant(3'')-IIa
G20500012	Acinetobacter baumannii	aph(6)-Id,aph(3'')-Ib,ant(2'')-Ia,aph(3')-VIa,ant(3'')-IIa	blaNDM-1					parC_E88K,gyrA_S81L		sul2		ble
G20500013	Acinetobacter baumannii	aph(6)-Id,aph(3'')-Ib,aac(3)-IId,aac(3)-Ia,aph(3')-Ia,aadA1,ant(3'')-IIa	blaNDM-1		catA1		mph(E),msr(E)	parC_S84L,gyrA_S81L		sul1	tet(B)	ble	blaTEM-1	dfrA1	floR	sat2
G20500053	Acinetobacter baumannii	ant(3'')-IIa								sul2
G20500183	Acinetobacter baumannii	ant(3'')-IIa,aph(3'')-Ib,aph(6)-Id,armA,aph(3')-VIa	blaNDM-1,blaOXA-23		cmlA5		msr(E),mph(E)	gyrA_S81L,parC_S84L	arr-2	sul2,sul1		ble
G20500460	Acinetobacter baumannii	ant(2'')-Ia,aph(3')-VI,ant(3'')-IIa	blaNDM-1				mph(E),msr(E)	parC_S84L,gyrA_S81L		sul2		ble
G20500533	Acinetobacter baumannii	ant(3'')-IIa,aph(3'')-Ib,aph(6)-Id,aadA2,ant(2'')-Ia						gyrA_S81L,parC_S84F		sul2	tet(G),tet(B)		blaCARB-2		floR
G20500874	Acinetobacter baumannii	ant(3'')-IIa,aph(6)-Id,aph(3'')-Ib,aph(3')-Ia,ant(2'')-Ia	blaOXA-58-like				mph(E),msr(E)			sul2	tet(39)			dfrA20
G20500881	Acinetobacter baumannii	ant(3'')-IIa,aadA1,ant(2'')-Ia,aph(3')-Ia,aph(3'')-Ib,aph(3')-VIa,aph(6)-Id	blaNDM-1,blaOXA-23					gyrA_S81L		sul2	tet(B)	ble		dfrA1		sat2
G20500882	Acinetobacter baumannii	ant(3'')-IIa,aadA1,ant(2'')-Ia,aph(3')-Ia,aph(3'')-Ib,aph(3')-VIa,aph(6)-Id	blaNDM-1,blaOXA-23					gyrA_S81L		sul2	tet(B)	ble		dfrA1		sat2
G20500884	Acinetobacter baumannii	aadA1,aac(3)-Ia,aph(3')-Ia,ant(3'')-IIa			catA1			gyrA_S81L,parC_S84L		sul1	tet(A)
G20500888	Acinetobacter baumannii	ant(3'')-IIa,armA,aph(3'')-Ib,aph(6)-Id,aac(3)-IIe,aac(6')-Ian	blaOXA-23	blaPER-7	cmlA5	adeS_H189Y	mph(E),msr(E)	gyrA_S81L,parC_S84L	arr-2	sul1,sul1,sul2	tet(B)
G20500890	Acinetobacter baumannii	ant(3'')-IIa,armA	blaOXA-23	blaPER-7	cmlA5	adeS_H189Y	msr(E),mph(E)	gyrA_S81L,parC_S84L	arr-2	sul2,sul1,sul1
G20500891	Acinetobacter baumannii	ant(3'')-IIa,aph(3'')-Ib,aph(6)-Id,armA,aac(6')-Ian,aac(3)-IIe	blaOXA-23	blaPER-7	cmlA5	adeS_H189Y	mph(E),msr(E)	gyrA_S81L,parC_S84L	arr-2	sul2,sul1,sul1
G20500892	Acinetobacter baumannii	ant(2'')-Ia,aph(3')-VI,ant(3'')-IIa	blaNDM-1				msr(E),mph(E)	parC_S84L,gyrA_S81L		sul2		ble
G20500893	Acinetobacter baumannii	ant(3'')-IIa	blaOXA-23					parC_S84L,gyrA_S81L
G20500894	Acinetobacter baumannii	ant(3'')-IIa	blaOXA-23					parC_S84L,gyrA_S81L
G20500895	Acinetobacter baumannii	ant(3'')-IIa	blaOXA-23					parC_S84L,gyrA_S81L
G20500898	Acinetobacter baumannii	ant(3'')-IIa,aph(3')-Ia,ant(2'')-Ia,aph(6)-Id,aph(3'')-Ib	blaOXA-58-like				mph(E),msr(E)	parC_S84L,gyrA_S81L		sul2	tet(39)			dfrA20
G20500899	Acinetobacter baumannii	ant(3'')-IIa,aph(3')-Ia,ant(2'')-Ia,aph(6)-Id,aph(3'')-Ib	blaOXA-58-like				mph(E),msr(E)	parC_S84L,gyrA_S81L		sul2	tet(39)			dfrA20
G20500900	Acinetobacter baumannii	ant(3'')-IIa
G20500901	Acinetobacter baumannii	ant(3'')-IIa
G20500902	Acinetobacter baumannii	ant(2'')-Ia,aph(3')-VI,ant(3'')-IIa	blaNDM-1				msr(E),mph(E)	parC_S84L,gyrA_S81L		sul2		ble
G20500904	Acinetobacter baumannii	ant(2'')-Ia,aph(3')-VI,ant(3'')-IIa	blaNDM-1				msr(E),mph(E)	parC_S84L,gyrA_S81L		sul2		ble
G20501338	Acinetobacter baumannii	ant(3'')-IIa
G20501374	Acinetobacter baumannii	aph(6)-Id,aph(3'')-Ib,aac(3)-Ia,aadA1,aadA1,aph(3')-Ia,aacA16,ant(3'')-IIa						parC_S84L,gyrA_S81L		sul1,sul2	tet(B)
G20501661	Acinetobacter baumannii	ant(3'')-IIa,aac(3)-Ia,aph(3')-Ia,aph(3'')-Ib,aph(3')-VIa,aadA1,aph(6)-Id	blaNDM-1,blaOXA-23					gyrA_S81L		sul2,sul1	tet(B)	ble		dfrA1		sat2
G20501662	Acinetobacter baumannii	ant(3'')-IIa,aac(3)-Ia,aph(3')-Ia,aph(3'')-Ib,aph(3')-VIa,aadA1,aph(6)-Id	blaNDM-1,blaOXA-23					gyrA_S81L		sul1,sul2	tet(B)	ble		dfrA1		sat2
G20501669	Acinetobacter baumannii	aph(6)-Id,aph(3'')-Ib,aph(3')-Ia,ant(2'')-Ia,ant(3'')-IIa	blaOXA-58-like			adeS_R152K	msr(E),mph(E)	parC_S84L,gyrA_S81L		sul2	tet(39)		blaMCA	dfrA20
G20501670	Acinetobacter baumannii	ant(3'')-IIa											blaI,blaR1,blaZ	dfrC,dfrC			fosB	lnu(A)
G20501671	Acinetobacter baumannii	aph(6)-Id,aph(3'')-Ib,aadA1,aac(3)-Ia,aadA1,aph(3')-Ia,aacA16,ant(3'')-IIa						parC_S84L,gyrA_S81L		sul1,sul2	tet(B)
G20501672	Acinetobacter baumannii	aph(6)-Id,aph(3'')-Ib,aac(3)-Ia,aadA1,aadA1,aph(3')-Ia,aacA16,ant(3'')-IIa						parC_S84L,gyrA_S81L		sul1,sul2	tet(B)
G20501673	Acinetobacter baumannii	aph(6)-Id,aph(3'')-Ib,aac(3)-Ia,aadA1,aadA1,aph(3')-Ia,aacA16,ant(3'')-IIa						parC_S84L,gyrA_S81L		sul1,sul2	tet(B)
G20501674	Acinetobacter baumannii	aph(6)-Id,aph(3'')-Ib,aadA1,aac(3)-Ia,aac(3)-IId,ant(3'')-IIa					mph(E),msr(E)	parC_S84L,gyrA_S81L		sul2,sul1	tet(B),tet(39)
G20501675	Acinetobacter baumannii	aph(3')-Ib,aadA2,ant(2'')-Ia,aph(3'')-Ib,aph(6)-Id,ant(2'')-Ia,ant(3'')-IIa						parC_S84L,gyrA_S81L		sul2	tet(G),tet(39),tet(B)		blaCARB-2
G20501676	Acinetobacter baumannii	aph(6)-Id,aph(3'')-Ib,armA,aac(3)-IIe,aac(6')-Ian,ant(3'')-IIa	blaOXA-23	blaPER-7	cmlA5	adeS_H189Y	mph(E),msr(E)	parC_S84L,gyrA_S81L	arr-2	sul1,sul2	tet(B)
G20501677	Acinetobacter baumannii	aac(3)-IId,aph(3')-Ia,ant(3'')-IIa,aph(3'')-Ib,aph(6)-Id	blaOXA-58-like					parC_S84L,gyrA_S81L		sul2	tet(39)
G20501678	Acinetobacter baumannii	aph(3'')-Ib,aph(6)-Id,aph(3')-Ia,ant(2'')-Ia,ant(3'')-IIa	blaOXA-58-like			adeS_R152K	msr(E),mph(E)	parC_S84L,gyrA_S81L		sul2	tet(39)		blaMCA	dfrA20
G20501679	Acinetobacter baumannii	ant(2'')-Ia,aph(6)-Id,aph(3'')-Ib,aph(3')-Ia,ant(3'')-IIa	blaOXA-58-like			adeS_R152K	msr(E),mph(E)	parC_S84L,gyrA_S81L		sul2	tet(39)		blaMCA	dfrA20
G20501681	Acinetobacter baumannii	ant(2'')-Ia,ant(3'')-IIa						parC_S84L,gyrA_S81L		sul2	tet(39)		blaCARB-16
G20501682	Acinetobacter baumannii	ant(3'')-IIa				adeS_G336S
G20501683	Acinetobacter baumannii	ant(3'')-IIa,ant(2'')-Ia						gyrA_S81L,parC_S84L		sul2	tet(39)		blaCARB-16
G20501684	Acinetobacter baumannii	ant(3'')-IIa
G20501685	Acinetobacter baumannii	ant(3'')-IIa						gyrA_S81L			tet(39)
G20501687	Acinetobacter baumannii	ant(3'')-IIa,aph(3'')-Ib,aph(6)-Id,ant(2'')-Ia						parC_S84L,gyrA_S81L		sul2	tet(39)		blaCARB-16
G20501688	Acinetobacter baumannii	ant(3'')-IIa,aph(3'')-Ib,aph(6)-Id								sul2	tet(B)
G20501689	Acinetobacter baumannii	ant(3'')-IIa,aph(3'')-Ib,aph(6)-Id								sul2	tet(B)
G20501690	Acinetobacter baumannii	ant(3'')-IIa,aph(6)-Id,aph(3'')-Ib								sul2	tet(B)
G20501691	Acinetobacter baumannii	ant(2'')-Ia,aph(3')-VI,ant(3'')-IIa	blaNDM-1				msr(E),mph(E)	gyrA_S81L,parC_S84L		sul2		ble
G20501692	Acinetobacter baumannii	ant(3'')-IIa,aph(6)-Id,aph(3'')-Ib								sul2	tet(B)
G20501693	Acinetobacter baumannii	ant(3'')-IIa						parC_S84L,gyrA_S81L		sul2	tet(B)
G20501694	Acinetobacter baumannii	ant(3'')-IIa						parC_S84L,gyrA_S81L		sul2	tet(B)
G20501695	Acinetobacter baumannii	armA,aph(3'')-Ib,aph(6)-Id,aac(3)-IIe,aac(6')-Ian,ant(3'')-IIa	blaOXA-23	blaPER-7	cmlA5	adeS_H189Y	mph(E),msr(E)	gyrA_S81L,parC_S84L	arr-2	sul1,sul1,sul2	tet(B)
G20501699	Acinetobacter baumannii	ant(3'')-IIa
G20500885	Acinetobacter haemolyticus	aac(6')-Ig,aph(3'')-Ib,aph(6)-Id	blaOXA-214							sul2					floR
G20500887	Acinetobacter haemolyticus	aac(6')-Ig,aph(3'')-Ib,aph(6)-Id	blaOXA-214							sul2					floR
G20500886	Acinetobacter indicus										tet(39)
G18501060	Acinetobacter nosocomialis	aph(3'')-Ib,aph(6)-Id		blaADC						sul2
G20500875	Acinetobacter nosocomialis	ant(2'')-Ia,aph(3'')-Ib,aph(3')-Ia,aph(3')-VI,aph(6)-Id	blaNDM-1,blaOXA-420	blaADC						sul2	tet(39)	ble		dfrA20
G20500876	Acinetobacter nosocomialis	ant(2'')-Ia,aph(3'')-Ib,aph(3')-Ia,aph(3')-VI,aph(6)-Id	blaNDM-1,blaOXA-420	blaADC						sul2	tet(39)	ble		dfrA20
G20500877	Acinetobacter nosocomialis	ant(2'')-Ia,aph(3'')-Ib,aph(3')-Ia,aph(3')-VI,aph(6)-Id	blaNDM-1,blaOXA-420	blaADC						sul2	tet(39)	ble		dfrA20
G20500878	Acinetobacter nosocomialis	ant(2'')-Ia,aph(3'')-Ib,aph(3')-Ia,aph(3')-VI,aph(6)-Id	blaNDM-1,blaOXA-420	blaADC						sul2	tet(39)	ble		dfrA20
G20500879	Acinetobacter nosocomialis			blaADC
G20500880	Acinetobacter nosocomialis	aadA1,aadA2,aph(3'')-Ib,aph(3')-VI,aph(6)-Id,armA	blaNDM-1	blaADC-148			mph(E),msr(E)			sul1,sul2		ble		dfrA1		sat2
G20501660	Acinetobacter nosocomialis			blaADC
G20501663	Acinetobacter nosocomialis			blaADC
G20501664	Acinetobacter nosocomialis			blaADC
G20501665	Acinetobacter nosocomialis			blaADC-148
G20501666	Acinetobacter nosocomialis			blaADC-130							tet(39)
G20501667	Acinetobacter nosocomialis			blaADC-148
G20501668	Acinetobacter nosocomialis			blaADC
G20501680	Acinetobacter nosocomialis	aph(3'')-Ib,aph(6)-Id		blaADC						sul2	tet(B)
G20501686	Acinetobacter nosocomialis			blaADC-130							tet(39)
G18581069	Acinetobacter pittii	ant(3'')-IIa		blaADC-150									blaOXA
G20500896	Acinetobacter variabilis													dfrA44
