# Supplementary material for: High Genetic Diversity of Carbapenem-Resistant Acinetobacter baumannii Isolates Recovered in Nigerian Hospitals in 2016 to 2020
Source: mSphere. 2023 Apr 17;8(3):e00098-23. doi: 10.1128/msphere.00098-23 (PMC10286719; doi:10.1128/msphere.00098-23)
Supplement: TABLE S3 [file msphere.00098-23-s0005.xlsx]

## Sheet: Table S2
Strain ID	ST	IC	N contigs	N contigs >= 50000 bp	N50 (Kbp)	L50	Largest contig (Kbp)	Length (Mbp)
G18581033	1114/1841	IC2	2	2	3962.2Kbp	1	3962.2Kbp	4.1Mbp
G18581049	1089	IC9	3	2	3972.7Kbp	1	3972.7Kbp	4.1Mbp
G20500882	231	IC1	3	1	4008.6Kbp	1	4008.6Kbp	4.0Mbp
G20500888	229	IC7	3	1	4079.2Kbp	1	4079.2Kbp	4.1Mbp
G20500904	1936	IC9	5	2	3927.1Kbp	1	3927.1Kbp	4.1Mbp
