# Supplementary material for: High Genetic Diversity of Carbapenem-Resistant Acinetobacter baumannii Isolates Recovered in Nigerian Hospitals in 2016 to 2020
Source: mSphere. 2023 Apr 17;8(3):e00098-23. doi: 10.1128/msphere.00098-23 (PMC10286719; doi:10.1128/msphere.00098-23)
Supplement: TABLE S4 [file msphere.00098-23-s0006.xlsx]

## Sheet: plasmid_rep_typing_table
id	Oxford ST	Pasteur ST	International clone (IC)	Carbapenemase gene	Plasmid replicon (Rep) type
					r3-T3	r3-T1	r3-T6	r3-T60	r3-T25	r1-T2	r3-T13	r3-T5	r3-T10	r3-T44	rP-T1	r3-T28	r3-T31	r3-T43	r3-T7	r1-T1	r1-T6	r3-T14	r3-T2	r3-T20	r3-T34	r3-T42
G18501059	229	25	IC7	blaOXA-23		pAB2__14		p2ZQ2__125
G18503416	1089	85	IC9	blaNDM-1	pABTJ2__22		p3ZQ8__40
G18581010	2417	267	Singleton / non-IC									pABLAC1__38
G18581021	1089	85	IC9	blaNDM-1	pABTJ2__22
G18581026	1114/1841	2	IC2	blaOXA-23	pABTJ2__22
G18581027	1089	85	IC9	blaNDM-1	pABTJ2__22		p3ZQ8__40
G18581032	1957	164	Singleton / non-IC							pAB49__4
G18581033	1114/1841	2	IC2	blaOXA-23	pABTJ2__22
G18581034	1114/1841	2	IC2	blaOXA-23	pABTJ2__22
G18581037	1114/1841	2	IC2	blaOXA-23	pABTJ2__22
G18581038	1114/1841	2	IC2	blaOXA-23	pABTJ2__22
G18581040	1114/1841	2	IC2	blaOXA-23	pABTJ2__22
G18581042	2146	821	Singleton / non-IC	blaOXA-58-like					pAb-C63_1__85				pAb-D10a-a_2__55
G18581045	1114/1841	2	IC2	blaOXA-23	pABTJ2__22
G18581047	1114/1841	2	IC2	blaOXA-23	pABTJ2__22
G18581049	1089	85	IC9	blaNDM-1	pABTJ2__22		p3ZQ8__40
G18581065	1089	85	IC9	blaNDM-1	pABTJ2__22
G18581066	1114/1841	2	IC2	blaOXA-23	pABTJ2__22
G18581067	1089	85	IC9	blaNDM-1	pABTJ2__22
G18581070	231	1	IC1	blaNDM-1, blaOXA-23		pAB0057__15
G18581071	229	25	IC7	blaOXA-23		pAB2__14		p2ZQ2__125
G18584098	1567	1	IC1	blaOXA-23		pAB0057__15
G18584099	2450	1093	Singleton / non-IC	blaNDM-1, blaOXA-58-like					pAb-C102_1__84		pABA-6973__63														pA1296_2__97
G18584108	1089	85	IC9	blaNDM-1			p3ZQ8__40
G18584110	1089	85	IC9	blaNDM-1	pABTJ2__22
G20500001	2451	1866	Singleton / non-IC											p3FDAARGOS_540__109
G20500002	2452	409	IC1	blaOXA-23		pAB0057__15															pMRSN56
G20500006	2453	16	Singleton / non-IC	blaOXA-58-like					pAb-C63_1__85		pABA-6973__63
G20500007	2452	409	IC1	blaOXA-23		pAB0057__15
G20500008	1418	164	Singleton / non-IC		pJ9-3__29					pAB49__4
G20500009	862	149	Singleton / non-IC	blaNDM-1, blaOXA-23		pAB2__14		p2ZQ2__125							pACICU2__138
G20500010	862	149	Singleton / non-IC	blaNDM-1, blaOXA-23		pAB2__14		p2ZQ2__125							pACICU2__138
G20500011	2451	1866*	Singleton / non-IC											p3FDAARGOS_540__109
G20500012	930	32	Singleton / non-IC	blaNDM-1							pABA-6973__63
G20500013	2456	2	IC2	blaNDM-1	pAbNCIMB8209_134__26											pDETAB2__89
G20500053	ND	203	ND		pWP8-W18-ESBL-11_1__21		p3ZQ8__40
G20500183	862	149	Singleton / non-IC	blaNDM-1, blaOXA-23		pAB2__14		p2ZQ2__125							pACICU2__138
G20500460	1089	85	IC9	blaNDM-1	pABTJ2__22		p3ZQ8__40
G20500533	942	267	Singleton / non-IC									pABLAC1__38
G20500874	2472	1866*	Singleton / non-IC	blaOXA-58-like					pAb-C63_1__85								pR2091__93
G20500881	231	1	IC1	blaNDM-1, blaOXA-23		pAB0057__15
G20500882	231	1	IC1	blaNDM-1, blaOXA-23		pAB0057__15
G20500884	231	1	IC1																			pAb242_9__66
G20500888	229	25	IC7	blaOXA-23		pAB2__14		p2ZQ2__125
G20500890	229	25	IC7	blaOXA-23		pAB2__14		p2ZQ2__125
G20500891	229	25	IC7	blaOXA-23		pAB2__14		p2ZQ2__125
G20500892	1089	85	IC9	blaNDM-1	pABTJ2__22		p3ZQ8__40
G20500893	2151	10	IC8	blaOXA-23
G20500894	2151	10	IC8	blaOXA-23
G20500895	2151	10	IC8	blaOXA-23
G20500898	2453	16	Singleton / non-IC	blaOXA-58-like					pAb-C63_1__85		pABA-6973__63
G20500899	2453	16	Singleton / non-IC	blaOXA-58-like					pAb-C63_1__85		pABA-6973__63
G20500900	2473	267	Singleton / non-IC								pABA-6973__63	pB8300__35							p2FDAARGOS_533__45
G20500901	2473	267	Singleton / non-IC								pABA-6973__63	pB8300__35							p2FDAARGOS_533__45
G20500902	1936	85	IC9	blaNDM-1	pABTJ2__22		p3ZQ8__40			pAB49__4
G20500904	1936	85	IC9	blaNDM-1	pABTJ2__22		p3ZQ8__40			pAB49__4
G20501338	2480	1903*	Singleton / non-IC
G20501374	369	2	IC2
G20501661	231	1	IC1	blaNDM-1, blaOXA-23		pAB0057__15
G20501662	231	1	IC1	blaNDM-1, blaOXA-23		pAB0057__15
G20501669	2146	821	Singleton / non-IC	blaOXA-58-like					pAb-C63_1__85				pAb-D10a-a_2__55
G20501670	2475	1904*	Singleton / non-IC									pB8300__35		p3FDAARGOS_540__109			pR2091__93
G20501671	369	2	IC2
G20501672	369	2	IC2
G20501673	369	2	IC2
G20501674	2026	2	IC2
G20501675	1552	107	Singleton / non-IC		pAbNCIMB8209_134__26											pDETAB2__89		pRCH52-1__108
G20501676	229	25	IC7	blaOXA-23		pAB2__14		p2ZQ2__125
G20501677	2476	52	Singleton / non-IC	blaOXA-58-like	pWP8-W18-ESBL-11_1__21
G20501678	2146	821	Singleton / non-IC	blaOXA-58-like					pAb-C63_1__85				pAb-D10a-a_2__55
G20501679	2146	821	Singleton / non-IC	blaOXA-58-like					pAb-C63_1__85				pAb-D10a-a_2__55
G20501681	1418	164	Singleton / non-IC		pJ9-3__29					pAB49__4
G20501682	323	471	Singleton / non-IC																	pMRSN58-2.7__2
G20501683	2481	164	Singleton / non-IC		pWP8-W18-ESBL-11_1__21					pAB49__4
G20501684	2477	1905*	Singleton / non-IC
G20501685	2478	1470	Singleton / non-IC		p2UPAB1__27																			p2DT01139C__75
G20501687	2482	1909*	Singleton / non-IC							pAB49__4
G20501688	2483	1910*	Singleton / non-IC
G20501689	2483	1910*	Singleton / non-IC
G20501690	2483	1910*	Singleton / non-IC
G20501691	1936	85	IC9	blaNDM-1	pABTJ2__22		p3ZQ8__40			pAB49__4
G20501692	2483	1910*	Singleton / non-IC
G20501693	2487	1906*	Singleton / non-IC		pWP8-W18-ESBL-11_1__21
G20501694	2487	1906*	Singleton / non-IC		pWP8-W18-ESBL-11_1__21
G20501695	229	25	IC7	blaOXA-23		pAB2__14		p2ZQ2__125
G20501699	485	338	Singleton / non-IC															p736__107					pD72-1__17			p3ABSDF__106
