# Supplementary material for: High Genetic Diversity of Carbapenem-Resistant Acinetobacter baumannii Isolates Recovered in Nigerian Hospitals in 2016 to 2020
Source: mSphere. 2023 Apr 17;8(3):e00098-23. doi: 10.1128/msphere.00098-23 (PMC10286719; doi:10.1128/msphere.00098-23)
Supplement: TABLE S1 [file msphere.00098-23-s0003.xlsx]

## Sheet: Table S1
Strain ID	ENA Accession	Country	Location	Facility	Year	Month	Day	Specimen
G18501059	ERR4783259	Nigeria	Ibadan	UCH				Blood
G18503416	ERR4783518	Nigeria	Ibadan	UCH				Blood
G18581010	ERR4783200	Nigeria	Ile-Ife	OAU	2017	12	31	Blood
G18581021	ERR4783180	Nigeria	Ile-Ife	OAU	2017	11	6	Rectal swab
G18581026	ERR4783258	Nigeria	Ile-Ife	OAU	2018	1	2	Rectal swab
G18581027	ERR4783419	Nigeria	Ile-Ife	OAU	2018	1	22	Rectal swab
G18581032	ERR4783264	Nigeria	Ile-Ife	OAU	2018	3	1	Rectal swab
G18581033	ERR4783252	Nigeria	Ile-Ife	OAU	2018	3	17	Rectal swab
G18581034	ERR4783188	Nigeria	Ile-Ife	OAU	2018	3	30	Rectal swab
G18581037	ERR4783391	Nigeria	Ile-Ife	OAU	2018	3	24	Rectal swab
G18581038	ERR4783231	Nigeria	Ile-Ife	OAU	2018	3	31	Rectal swab
G18581040	ERR4783186	Nigeria	Ile-Ife	OAU	2018	3	30	Rectal swab
G18581042	ERR4783194	Nigeria	Ile-Ife	OAU	2018	4	9	Rectal swab
G18581045	ERR4783223	Nigeria	Ile-Ife	OAU	2018	4	9	Rectal swab
G18581047	ERR4783203	Nigeria	Ile-Ife	OAU	2018	6	22	Rectal swab
G18581049	ERR4783222	Nigeria	Ile-Ife	OAU	2018	6	21	Rectal swab
G18581065	ERR4783387	Nigeria	Ile-Ife	OAU	2018	6	29	Rectal swab
G18581066	ERR4783195	Nigeria	Ile-Ife	OAU	2018	3	31	Rectal swab
G18581067	ERR4783401	Nigeria	Ile-Ife	OAU				Blood
G18581070	ERR4783244	Nigeria	Ile-Ife	OAU	2018	9	7	Rectal swab
G18581071	ERR4783250	Nigeria	Ile-Ife	OAU				Blood
G18584098	ERR4783214	Nigeria	Ile-Ife	OAU	2018	6	21	Rectal swab
G18584099	ERR4783172	Nigeria	Ile-Ife	OAU	2018	6	28	Rectal swab
G18584108	ERR4783228	Nigeria	Ile-Ife	OAU	2017	9	2	Rectal swab
G18584110	ERR4783208	Nigeria	Ile-Ife	OAU				Blood
G20500001	ERR6938074	Nigeria	Idi-Araba	LUT				Cerebrospinal fluid
G20500002	ERR6938077	Nigeria	Idi-Araba	LUT				Blood
G20500006	ERR6938084	Nigeria	Ile-Ife	OAU	2019	1	11	Blood
G20500007	ERR6938111	Nigeria	Ile-Ife	OAU	2019	2	18	Blood
G20500008	ERR6938087	Nigeria	Ile-Ife	OAU	2018	10	17	Blood
G20500009	ERR6938090	Nigeria	Ile-Ife	OAU	2018	11	4	Blood
G20500010	ERR6938114	Nigeria	Ile-Ife	OAU	2018	11	4	Blood
G20500011	ERR6938093	Nigeria	Ile-Ife	OAU	2019	1	9	Blood
G20500012	ERR6938096	Nigeria	Ile-Ife	OAU	2019	4	9	Blood
G20500013	ERR6938099	Nigeria	Ibadan	UCH	2018	2	7	Blood
G20500053	ERR6938153	Nigeria	Ilorin	ILO	2018	11	11	Blood
G20500183	ERR6938061	Nigeria	Ile-Ife	OAU	2018	11	17	Blood
G20500460	ERR6938409	Nigeria	Ile-Ife	OAU	2020	11	7	Blood
G20500533	ERR6938479	Nigeria	Ilishan-Remo	BUT	2020	10	6	Blood
G20500874	ERR6938913	Nigeria	Ilorin	ILO
G20500881	ERR6938928	Nigeria	Idi-Araba	LUT
G20500882	ERR6938929	Nigeria	Idi-Araba	LUT
G20500884	ERR6938931	Nigeria	Idi-Araba	LUT
G20500888	ERR6938729	Nigeria	Idi-Araba	LUT
G20500890	ERR6938731	Nigeria	Idi-Araba	LUT
G20500891	ERR6938732	Nigeria	Idi-Araba	LUT
G20500892	ERR6938733	Nigeria	Ile-Ife	OAU
G20500893	ERR6938734	Nigeria	Ibadan	UCH
G20500894	ERR6938735	Nigeria	Ibadan	UCH
G20500895	ERR6938736	Nigeria	Ibadan	UCH	2019	5	14	Blood
G20500898	ERR6938739	Nigeria	Ibadan	UCH
G20500899	ERR6938740	Nigeria	Ibadan	UCH
G20500900	ERR6938741	Nigeria	Ibadan	UCH
G20500901	ERR6938743	Nigeria	Ibadan	UCH
G20500902	ERR6938745	Nigeria	Ibadan	UCH	2019	10	16	Blood
G20500904	ERR6938749	Nigeria	Ibadan	UCH	2019	10	22	Blood
G20501338	ERR7226254	Nigeria	Victoria Island	CLL
G20501374	ERR7226371	Nigeria	Ilorin	ILO
G20501661	ERR7226554	Nigeria	Idi-Araba	LUT
G20501662	ERR7226556	Nigeria	Idi-Araba	LUT
G20501669	ERR7226586	Nigeria	Ilorin	ILO
G20501670	ERR7226588	Nigeria	Ilorin	ILO
G20501671	ERR7226590	Nigeria	Ilorin	ILO
G20501672	ERR7226592	Nigeria	Ilorin	ILO
G20501673	ERR7226594	Nigeria	Ilorin	ILO
G20501674	ERR7226612	Nigeria	Ilorin	ILO
G20501675	ERR7226614	Nigeria	Ilorin	ILO
G20501676	ERR7226616	Nigeria	Ilorin	ILO
G20501677	ERR7226618	Nigeria	Ilorin	ILO
G20501678	ERR7226620	Nigeria	Ilorin	ILO
G20501679	ERR7226622	Nigeria	Ilorin	ILO
G20501681	ERR7226626	Nigeria	Ile-Ife	OAU	2020	6	24	Blood
G20501682	ERR7226644	Nigeria	Ile-Ife	OAU	2020	7	17	Blood
G20501683	ERR7226646	Nigeria	Ile-Ife	OAU	2020	7	17	Blood
G20501684	ERR7226648	Nigeria	Ile-Ife	OAU	2020	7	23	Blood
G20501685	ERR7226650	Nigeria	Ile-Ife	OAU	2020	12	19	Blood
G20501687	ERR7226654	Nigeria	Ile-Ife	OAU	2020	10	14	Blood
G20501688	ERR7226656	Nigeria	Ile-Ife	OAU
G20501689	ERR7226658	Nigeria	Ibadan	UCH	2020	2	5	Blood
G20501690	ERR7226293	Nigeria	Ibadan	UCH	2020	2	5	Blood
G20501691	ERR7226676	Nigeria	Ibadan	UCH
G20501692	ERR7226678	Nigeria	Ibadan	UCH	2020	2	26	Blood
G20501693	ERR7226680	Nigeria	Ibadan	UCH	2020	6	15	Blood
G20501694	ERR7226682	Nigeria	Festac	ELL
G20501695	ERR7226684	Nigeria	Victoria Island	CLL
G20501699	ERR7226295	Nigeria	Ibadan	UCH	2019	11	9	Blood
